# Supplementary material for: A tool kit for quantifying eukaryotic rRNA gene sequences from human microbiome samples
Source: Genome Biol. 2012 Jul 3;13(7):R60. doi: 10.1186/gb-2012-13-7-r60 (PMC4053730; doi:10.1186/gb-2012-13-7-r60)
Supplement: Additional file 9 — BROCC source code. BROCC source code version 1.1.0. [file gb-2012-13-7-r60-S9.ZIP]

Archive with 32 entries (29 files):
- AdditionalFilesJuly2/
- AdditionalFilesJuly2/Additional file 1.pdf
- __MACOSX/
- __MACOSX/AdditionalFilesJuly2/
- __MACOSX/AdditionalFilesJuly2/._Additional file 1.pdf
- AdditionalFilesJuly2/Additional file 1.xlsx
- __MACOSX/AdditionalFilesJuly2/._Additional file 1.xlsx
- AdditionalFilesJuly2/Additional file 2.pdf
- __MACOSX/AdditionalFilesJuly2/._Additional file 2.pdf
- AdditionalFilesJuly2/Additional file 3.pdf
- __MACOSX/AdditionalFilesJuly2/._Additional file 3.pdf
- AdditionalFilesJuly2/Additional file 3.xlsx
- __MACOSX/AdditionalFilesJuly2/._Additional file 3.xlsx
- AdditionalFilesJuly2/Additional file 4.pdf
- __MACOSX/AdditionalFilesJuly2/._Additional file 4.pdf
- AdditionalFilesJuly2/Additional file 5.pdf
- __MACOSX/AdditionalFilesJuly2/._Additional file 5.pdf
- AdditionalFilesJuly2/Additional file 5.xlsx
- __MACOSX/AdditionalFilesJuly2/._Additional file 5.xlsx
- AdditionalFilesJuly2/Additional file 6.pdf
- __MACOSX/AdditionalFilesJuly2/._Additional file 6.pdf
- AdditionalFilesJuly2/Additional file 6.xlsx
- __MACOSX/AdditionalFilesJuly2/._Additional file 6.xlsx
- AdditionalFilesJuly2/Additional file 7.pdf
- __MACOSX/AdditionalFilesJuly2/._Additional file 7.pdf
- AdditionalFilesJuly2/Additional file 8.pdf
- __MACOSX/AdditionalFilesJuly2/._Additional file 8.pdf
- AdditionalFilesJuly2/Additional file 8.xlsx
- __MACOSX/AdditionalFilesJuly2/._Additional file 8.xlsx
- AdditionalFilesJuly2/Additional file 9.zip
- __MACOSX/AdditionalFilesJuly2/._Additional file 9.zip
- __MACOSX/._AdditionalFilesJuly2
