# Supplementary material for: A tool kit for quantifying eukaryotic rRNA gene sequences from human microbiome samples
Source: Genome Biol. 2012 Jul 3;13(7):R60. doi: 10.1186/gb-2012-13-7-r60 (PMC4053730; doi:10.1186/gb-2012-13-7-r60)
Supplement: Additional file 9 — BROCC source code. BROCC source code version 1.1.0. [file gb-2012-13-7-r60-S9.ZIP › AdditionalFilesJuly2/Additional file 3.xlsx]

## Sheet: Sheet1
Samples of human stool studied.
			18s									ITS
				Archaeal Extraction			PowerSoil			PSP			Archaeal Extraction			PowerSoil			PSP
Sample Name	Species	Disease State		Sequence Count	Barcode		Sequence Count	Barcode		Sequence Count	Barcode		Sequence Count	Barcode		Sequence Count	Barcode		Sequence Count	Barcode
1002	Human	Healthy	Archaeal2.FSM.1002	384	ATGAGACTCCAC	PS.FSM.1002	3506	TAATCCACAGCG	PSP.FSM.1002	3309	TCGAATCACAGC	Archaeal2.FSM.1002	480	GGCTTGTACTAG		PS.FSM.1002	2649	PSP.FSM.1002	1358	CGAGTCTAGTTG
1003	Human	Healthy	Archaeal2.FSM.1003	3920	GTGTTGCAGCAT	PS.FSM.1003	94	GTAGAGCTGTTC	PSP.FSM.1003	4432	AGTGTGGACTTC	Archaeal2.FSM.1003	2030	CGGACTACAACT		PS.FSM.1003	0	PSP.FSM.1003	1000	TGACAATCCAGC
1006	Human	Healthy	Archaeal2.FSM.1006	565	TGCGTCAGTTAG	PS.FSM.1006	2879	TAGTTGCGAGTC	PSP.FSM.1006	3454	CTCCACATGAGA	Archaeal2.FSM.1006	3064	TATGGATTCCGG		PS.FSM.1006	1217	PSP.FSM.1006	2098	ACCGTAATCCAG
1009	Human	Healthy	Archaeal2.FSM.1009	0	ATGTTGGCTACG	PS.FSM.1009	2139	TATCAGGTGTGC	PSP.FSM.1009	1899	TGTGGTACTACG	Archaeal2.FSM.1009	1	CACCAGATTCAG		PS.FSM.1009	2581	PSP.FSM.1009	2005	GCTGGTATCTGA
1011	Human	Healthy	Archaeal2.FSM.1011	3441	TGCTCTAGTGGA	PS.FSM.1011	124	ATCGATCTGTGG	PSP.FSM.1011	3314	CACATGCCTAAG	Archaeal2.FSM.1011	4349	AGTTAGTGCGTC		PS.FSM.1011	3630	PSP.FSM.1011	3568	CGATAACATGCC
2005	Human	Healthy	Archaeal2.Caf..2005	709	GTCAAGAACCTC	PS.Caf..2005	3473	GTCTCATGTAGG	PSP.Caf..2005	1955	CTTCGTGGTAGA	Archaeal2.Caf..2005	433	CTATACCACGGA		PS.Caf..2005	1189	PSP.Caf..2005	1775	CTTGACTGAGGT
2006	Human	Healthy	Archaeal2.Caf..2006	174	TTGCACGATTGG	PS.Caf..2006	3821	GTTCGCGTATAG	PSP.Caf..2006	3574	TAGGATTGCTCG	Archaeal2.Caf..2006	510	GTATAGGTTCGC		PS.Caf..2006	1120	PSP.Caf..2006	1096	AGCTATCCACGA
2012	Human	Healthy	Archaeal2.Caf..2012	725	GACCACTACGAT	PS.Caf..2012	3833	GTATGACTGGCT	PSP.Caf..2012	2899	AGCGCAACATTC	Archaeal2.Caf..2012	129	AGTGTTCGATCG		PS.Caf..2012	1076	PSP.Caf..2012	1278	GAACTAGTCACC
Neg 1			Archaeal2.H2O.1	3	GTGACCTGATGT	PS.H2O.1	15	TCAGGACTGTGT	PSP.H20.1	243	GCACACACGTTA	Archaeal2.H2O.1	168	CTGTGTTCAGGA		PS.H2O.1	121	PSP.H20.1	1551	GTCACCGAACTA
Neg 2			Archaeal2.H20.2	50	TCAGCCATGACA	PS.H2O.2	15	TTAGGTGCAGCT	PSP.H20.2	272	TTCCTAGGTGAG	Archaeal2.H2O.2	394	ACGCAACTGCTA		PS.H2O.2	180	PSP.H20.2	170	TGCGCTTGGATA
Extraction Subtotal				9971			19899			25351			11558				13763		15899
					Amplicon Total	55221									Amplicon Total	41220
