# Supplementary material for: A tool kit for quantifying eukaryotic rRNA gene sequences from human microbiome samples
Source: Genome Biol. 2012 Jul 3;13(7):R60. doi: 10.1186/gb-2012-13-7-r60 (PMC4053730; doi:10.1186/gb-2012-13-7-r60)
Supplement: Additional file 9 — BROCC source code. BROCC source code version 1.1.0. [file gb-2012-13-7-r60-S9.ZIP › AdditionalFilesJuly2/Additional file 6.xlsx]

## Sheet: Sheet1
Sequences of DNA oligonucleotides used in this study.
Primer	Amplicon	Sequence
18S_0067a_deg	18s	AAGCCATGCATGYCTAAGTATMA
NSR 399	18s	TCTCAGGCTCCYTCTCCGG
ITS1F	ITS1	CTTGGTCATTTAGAGGAAGTAA
ITS2	ITS1	GCTGCGTTCTTCATCGATGC
